# Supplementary material for: Potential of bacteriophages as disinfectants to control of Staphylococcus aureus biofilms
Source: BMC Microbiol. 2021 Feb 20;21:57. doi: 10.1186/s12866-021-02117-1 (PMC7896381; doi:10.1186/s12866-021-02117-1)
Supplement: Supplementary file 1 — Additional file 1: Table S1. Storage stability of SDQ under refrigerated temperature. [file 12866_2021_2117_MOESM1_ESM.xlsx]

## Sheet: Planilha1
Storage stability of vB_SauM_SDQ under refrigerated temperature(4℃).
	Titer estimation at day 1:						Reduction in titre after 183 days storage at approximately 4 ℃
		Sample name	1	2	3			lg (PFU/mL)
		Phage dilution:	1000000	1000000	10000000		Day 1	8.97296
		Phage inoculation volume (µL):	100	100	100		Day 183	8.40057
		Number of plaques:	103	78	13		log reduction:	0.57
		Titer (PFU/mL):	1030000000	780000000	1300000000
		Titer (lg (PFU/mL)):	9.01284	8.79209	9.11394
		mean titer (lg (PFU/mL)):	8.97296
		Standard deviation:	0.0906876
	Titer estimation at day 183:
		Sample name	1	2	3
		Phage dilution:	1000000	1000000	1000000
		Phage inoculation volume (µL):	100	100	100
		Number of plaques:	26	34	18
		Titer (PFU/mL):	260000000	340000000	180000000
		Titer (lg (PFU/mL)):	8.41497	8.53148	8.25527
		mean titer(lg (PFU/mL)):	8.40057
		Standard deviation:	0.127762
