# Supplementary material for: Potential of bacteriophages as disinfectants to control of Staphylococcus aureus biofilms
Source: BMC Microbiol. 2021 Feb 20;21:57. doi: 10.1186/s12866-021-02117-1 (PMC7896381; doi:10.1186/s12866-021-02117-1)
Supplement: Supplementary file 3 — Additional file 3: Table S3. SDQ inhibited biofilm formation. [file 12866_2021_2117_MOESM3_ESM.xlsx]

## Sheet: Sheet1
SDQ inhibited biofilm formation
OD600						1*	2*	3*	Mean**	Standard deviation
1*	NC	PC	Experiment group		NC	0.06425	0.06275	0.065	0.064	0.000935414
	0.063	0.839	0.062		PC	0.8585	0.87075	0.857	0.862083	0.00615878
	0.065	0.847	0.069		Experiment group	0.06575	0.06475	0.07	0.0668333	0.00227608
	0.067	0.838	0.064
	0.062	0.91	0.068
2*	NC	PC	Experiment group
	0.064	0.902	0.063
	0.062	0.812	0.062
	0.063	0.868	0.067
	0.062	0.901	0.067
3*	NC	PC	Experiment group
	0.065	0.828	0.069
	0.067	0.843	0.068
	0.062	0.874	0.073
	0.066	0.883	0.07
*The average of three technical repetitions of each independent experiment
**Average of three independent experiments.
