# Supplementary material for: Potential of bacteriophages as disinfectants to control of Staphylococcus aureus biofilms
Source: BMC Microbiol. 2021 Feb 20;21:57. doi: 10.1186/s12866-021-02117-1 (PMC7896381; doi:10.1186/s12866-021-02117-1)
Supplement: Supplementary file 4 — Additional file 4. Authors’ original data for Fig. 2 [file 12866_2021_2117_MOESM4_ESM.xlsx]

## Sheet: Sheet1
vB_SauM_SDQ One step growth												MOI
	Phage titer	PFU/mL			lg (PFU/mL)
	Time (min)	1*	2*	3*	1	2	3	Mean**	Standard deviation
	5	11000	13000	13800	4.04139	4.11394	4.13988	4.09841	0.0416811			Phage titer（PFU/mL）	100	10	1	0.1	0.01	0.001
	10	11200	19000	16200	4.04922	4.27875	4.20952	4.17916	0.096134			1*	199000000	250000000	435000000	2170000000	13700000000	5370000000
	15	11700	12700	11200	4.06819	4.1038	4.04922	4.07374	0.0226274			2*	83000000	316000000	306000000	3290000000	17900000000	6560000000
	20	24500	15200	18200	4.38917	4.18184	4.26007	4.27703	0.085484			3*	92000000	191000000	557000000	1520000000	18100000000	4320000000
	25	282000	501000	370000	5.45025	5.69984	5.5682	5.57276	0.101945
	30	12300000	5490000	7760000	7.08991	6.73957	6.88986	6.90645	0.143503			Mean**	1.24667e+08	2.52333e+08	4.32667e+08	2.32667e+09	1.65667e+10	5.41667e+09
	35	8370000	15400000	2230000	6.92273	7.18752	6.3483	6.81952	0.350295			Standard deviation	5.26899e+07	5.10577e+07	1.02484e+08	7.31042e+08	2.02868e+09	9.15071e+08
	40	15200000	20400000	34700000	7.18184	7.30963	7.54033	7.34393	0.148348
	45	35400000	12500000	38000000	7.549	7.09691	7.57978	7.40857	0.220732			*The average of three technical repetitions of each independent experiment
	50	39800000	56200000	20800000	7.59988	7.74974	7.31806	7.55589	0.178954			**Average of three independent experiments.
	55	30000000	75900000	28800000	7.47712	7.88024	7.45939	7.60559	0.194346
	60	22400000	38000000	40000000	7.35025	7.57978	7.60206	7.5107	0.113819
	*The average of three technical repetitions of each independent experiment
	**Average of three independent experiments.
