# Supplementary material for: Potential of bacteriophages as disinfectants to control of Staphylococcus aureus biofilms
Source: BMC Microbiol. 2021 Feb 20;21:57. doi: 10.1186/s12866-021-02117-1 (PMC7896381; doi:10.1186/s12866-021-02117-1)
Supplement: Supplementary file 5 — Additional file 5. Authors’ original data for Fig. 3. [file 12866_2021_2117_MOESM5_ESM.xlsx]

## Sheet: Sheet1
	Thermal stability(Phage titer lg (PFU/mL))									pH stability(Phage titer lg (PFU/mL))
	4℃	Time(min)	1*	2*	3*	Mean**	Standard deviation			pH	1*	2*	3*	Mean**	Standard deviation
		0	8	8	8	8	0			2	0	0	0	0	0
		10	7.98237	7.74214	7.96226	7.89559	0.108813			3	3.40412	4.23805	3.74613	3.7961	0.342278
		20	7.93347	8.13648	7.89497	7.98831	0.105946			4	7.30412	7.23805	7.14613	7.22943	0.064787
		30	7.99347	7.93148	7.79247	7.90581	0.0840396			5	7.34407	7.59136	7.21851	7.38465	0.154896
		40	7.89347	8.06148	8.17747	8.04414	0.116591			6	7.54407	7.39136	7.61851	7.51798	0.0945512
		50	8.09347	7.96148	7.87747	7.97747	0.0889017			7	7.51148	7.60206	7.5782	7.56391	0.0383349
		60	8.02347	7.97148	7.89747	7.96414	0.0516981			8	7.54407	7.29136	7.51851	7.45131	0.113584
										9	7.64407	7.49136	7.51851	7.55131	0.0665166
	25℃	Time(min)	1*	2*	3*	Mean**	Standard deviation			10	7.39136	7.4624	7.27422	7.37599	0.0775899
		0	8	8	8	8	0			11	6.91136	6.6924	6.77422	6.79266	0.0903379
		10	7.88237	7.94215	7.91226	7.91226	0.0244026			12	0	0	0	0	0
		20	7.63347	7.93648	7.78497	7.78497	0.123704			13	0	0	0	0	0
		30	7.89347	7.99148	7.94247	7.94247	0.0400128
		40	7.89347	8.16148	8.02747	8.02747	0.109415			*The average of three technical repetitions of each independent experiment
		50	8.09347	7.96148	8.02747	8.02747	0.0538843			**Average of three independent experiments.
		60	8.02347	7.91148	7.96747	7.96747	0.0457193
	37℃	Time(min)	1*	2*	3*	Mean**	Standard deviation
		0	8	8	8	8	0
		10	7.98237	7.88237	7.95237	7.93904	0.0418994
		20	7.83347	7.93347	7.91347	7.89347	0.0432049
		30	7.99347	7.89347	7.91677	7.93457	0.042721
		40	8.02347	7.89347	7.96847	7.9618	0.0532812
		50	7.99347	8.09347	8.06035	8.04909	0.041593
		60	8.02347	7.93148	7.97747	7.97747	0.0375544
	50℃	Time(min)	1*	2*	3*	Mean**	Standard deviation
		0	8	8	8	8	0
		10	7.98237	7.84215	7.97226	7.93226	0.0638531
		20	7.81237	7.74214	7.57726	7.71059	0.0985436
		30	7.68237	7.81145	7.77275	7.75552	0.0540861
		40	7.6151	7.66332	7.68921	7.65588	0.030711
		50	7.58237	7.72145	7.67191	7.65858	0.0575562
		60	7.5451	7.86332	7.75421	7.72088	0.132034
	60℃	Time(min)	1*	2*	3*	Mean**	Standard deviation
		0	8	8	8	8	0
		10	6.84571	6.54753	6.59662	6.66329	0.130539
		20	6.15353	5.82187	5.8877	5.95437	0.143368
		30	4.32145	4.94564	4.53355	4.60021	0.25915
		40	2.67712	2.10103	2.28908	2.35574	0.239866
		50	0	0	0	0	0
		60	0	0	0	0	0
	70℃	Time(min)	1*	2*	3*	Mean**	Standard deviation
		0	8	8	8	8	0
		10	3.02145	2.14564	2.38355	2.51688	0.369768
		20	0.572342	1.35348	0.862911	0.929578	0.322364
		30	0	0	0	0	0
		40	0	0	0	0	0
		50	0	0	0	0	0
		60	0	0	0	0	0
	*The average of three technical repetitions of each independent experiment
	**Average of three independent experiments.
