# Supplementary material for: Potential of bacteriophages as disinfectants to control of Staphylococcus aureus biofilms
Source: BMC Microbiol. 2021 Feb 20;21:57. doi: 10.1186/s12866-021-02117-1 (PMC7896381; doi:10.1186/s12866-021-02117-1)
Supplement: Supplementary file 6 — Additional file 6. Authors’ original data for Fig. 4. [file 12866_2021_2117_MOESM6_ESM.xlsx]

## Sheet: Sheet1
The lysis efficiency of SDQ to planktonic bacteria
Control Group (CG) biofilm bacteria
		CFU/mL			log (CFU/mL)
	Time (h)	1*	2*	3*	1	2	3	Mean**	Standard deviation
	0	1.26701e+09	3.94348e+09	7.63001e+08	9.10278	9.59588	8.88253	9.19373	0.298242
	2	4.53002e+10	2.45002e+10	9.07006e+10	10.6561	10.3892	10.9576	10.6676	0.232208
	4	2.50998e+11	5.48997e+11	1.89998e+11	11.3997	11.7396	11.2788	11.4727	0.195081
	6	6.29999e+12	2.50998e+13	7.59994e+12	12.7993	13.3997	12.8808	13.0266	0.265884
	8	1.25e+13	1.79999e+13	8.30998e+13	13.0969	13.2553	13.9196	13.4239	0.356407
	10	1.58001e+13	1.05e+13	3.63003e+13	13.1987	13.0212	13.5599	13.2599	0.224157
	12	6.29999e+12	3.70997e+12	7.58001e+12	12.7993	12.5694	12.8797	12.7495	0.131498
Experimental Group (EG) biofilm bacteria
		CFU/mL			log (CFU/mL)
	Time (h)	1*	2*	3*	1	2	3	Mean**	Standard deviation
	0	1260000000	625000000	2830000000	9.10037	8.79588	9.45179	9.11601	0.268001
	2	8.72e+08	247000000	545000000	8.94052	8.3927	8.7364	8.68987	0.226053
	4	7e+07	39300000	60600000	7.8451	7.59439	7.78247	7.74065	0.106536
	6	1950000	3430000	395000	6.29003	6.53529	5.5966	6.14064	0.397514
	8	91600	51700	39700	4.9619	4.71349	4.59879	4.75806	0.15155
	10	400	117	143	2.60206	2.06819	2.15534	2.27519	0.233852
	12	1	1	1	0	0	0	0	0
Phage titer
		PFU/mL			log (PFU/mL)
	Time (h)	1*	2*	3*	1	2	3	Mean**	Standard deviation
	0	4720000	3910000	2830000	6.67394	6.59218	6.45179	6.57264	0.0917412
	2	3200000	8240000	8910000	6.50515	6.91593	6.94988	6.79032	0.20212
	4	47700000	44600000	14700000	7.67852	7.64933	7.16732	7.49839	0.234407
	6	27500000	74000000	20500000	7.43933	7.86923	7.31175	7.54011	0.238484
	8	704000000	395000000	865000000	8.84757	8.5966	8.93702	8.79373	0.144096
	10	671000000	911000000	1600000000	8.82672	8.95952	9.20412	8.99679	0.156309
	12	1350000000	1620000000	671000000	9.13033	9.20952	8.82672	9.05552	0.164985
*The average of three technical repetitions of each independent experiment
**Average of three independent experiments.
