# Supplementary material for: Potential of bacteriophages as disinfectants to control of Staphylococcus aureus biofilms
Source: BMC Microbiol. 2021 Feb 20;21:57. doi: 10.1186/s12866-021-02117-1 (PMC7896381; doi:10.1186/s12866-021-02117-1)
Supplement: Supplementary file 7 — Additional file 7. Authors’ original data for Fig. 5. [file 12866_2021_2117_MOESM7_ESM.xlsx]

## Sheet: Sheet1
	Biofilm sensitivity to SDQ
OD600						Biofilm bacterial		CFU/mL			log (CFU/mL)			Mean**	Standard deviation
1*	Time (h)						Control	189000	238000	151000	5.27646	5.37658	5.17898	5.27734	0.0806722
	Control	0.939	0.9525	0.9535			Time (h)	1*	2*	3*	1*	2*	3*
	4	0.7075	0.7871	0.7655			4	97400	115000	74000	4.98856	5.0607	4.86923	4.97283	0.0789531
	8	0.482	0.4725	0.523			8	54000	32500	29600	4.73239	4.51188	4.47129	4.57186	0.11472
	12	0.4555	0.461	0.439			12	46000	25000	24000	4.66276	4.39794	4.38021	4.4803	0.129218
	24	0.302	0.302	0.2931			24	19000	25700	22000	4.27875	4.40993	4.34242	4.3437	0.0535615
	48	0.282	0.258	0.2601			48	10100	9100	7500	4.00432	3.95904	3.87506	3.94614	0.0535528
	72	0.272	0.2733	0.2435			72	8900	7300	7300	3.94939	3.86332	3.86332	3.89201	0.0405724
2*	Time (h)
	Control	1.0615	0.983	0.96
	4	0.838	0.8105	0.7962
	8	0.579	0.5085	0.551
	12	0.4505	0.4605	0.437
	24	0.2645	0.285	0.3015
	48	0.2575	0.2525	0.28
	72	0.258	0.241	0.2595
3*	Time (h)
	Control	0.91	1.095	0.991
	4	0.7697	0.752	0.7305
	8	0.5275	0.531	0.5205
	12	0.4375	0.451	0.4475
	24	0.312	0.293	0.3095
	48	0.2397	0.253	0.257
	72	0.235	0.2415	0.2375
OD600
		1*	2*	3*	Mean**	Standard deviation
	Control	0.941667	1.0015	0.998667	0.980611	0.0275622
	4	0.753367	0.8149	0.7574	0.775222	0.0281047
	8	0.4925	0.546167	0.526333	0.521667	0.0221564
	12	0.451833	0.449333	0.445333	0.448833	0.00267706
	24	0.299033	0.283667	0.308333	0.297011	0.0101711
	48	0.2767	0.263333	0.248567	0.262867	0.0114901
	72	0.272933	0.252833	0.238	0.254589	0.0143154
*The average of three technical repetitions of each independent experiment
**Average of three independent experiments.
