# Supplementary material for: Potential of bacteriophages as disinfectants to control of Staphylococcus aureus biofilms
Source: BMC Microbiol. 2021 Feb 20;21:57. doi: 10.1186/s12866-021-02117-1 (PMC7896381; doi:10.1186/s12866-021-02117-1)
Supplement: Supplementary file 8 — Additional file 8. Authors’ original data for Fig. 7. [file 12866_2021_2117_MOESM8_ESM.xlsx]

## Sheet: Sheet1
Removal effect of SDQ on biofilm in milk
OD600		1*	2*	3*	Mean**	Standard deviation
	NC	0.0885	0.08525	0.086	0.0865833	0.00138944
	PC	4.15593	4.23043	4.24643	4.21093	0.0394356
	24h	1.95643	1.96243	1.94393	1.95426	0.00770642
	48h	1.20168	1.17468	1.19043	1.18893	0.0110736
Biofilm bacterial
		1*	2*	3*	1*	2*	3*	Mean**	Standard deviation
	PC	680000	1900000	2981000	5.83251	6.27875	6.47436	6.19521	0.268612
	24h	553000	546100	368000	5.74273	5.73727	5.56585	5.68195	0.0821257
	48h	69500	89300	95100	4.84198	4.95085	4.97818	4.92367	0.0588294
*The average of three technical repetitions of each independent experiment
**Average of three independent experiments.
