# Supplementary material for: Potential of bacteriophages as disinfectants to control of Staphylococcus aureus biofilms
Source: BMC Microbiol. 2021 Feb 20;21:57. doi: 10.1186/s12866-021-02117-1 (PMC7896381; doi:10.1186/s12866-021-02117-1)
Supplement: Supplementary file 9 — Additional file 9. Authors’ original data for Fig. 8. [file 12866_2021_2117_MOESM9_ESM.xlsx]

## Sheet: Sheet1
SDQ Treatment of S. aureus Biofilm Formed in dairy cow mammary gland
Biofilm bacteria
		CFU/mL			log (CFU/mL)
	Time (h)	1*	2*	3*	1*	2*	3*	Mean**	Standard deviation
	Control	2330000	3700000	4100000	6.36736	6.5682	6.61278	6.51611	0.106751
	4	482000	485000	221000	5.68305	5.68574	5.34439	5.57106	0.160282
	8	281000	35500	319000	5.44871	4.55023	5.50379	5.16758	0.437109
	12	145000	209000	189000	5.16137	5.32015	5.27646	5.25266	0.0669705
	24	73600	65700	85000	4.86688	4.81757	4.92942	4.87129	0.0457704
	48	47500	50000	38000	4.67669	4.69897	4.57978	4.65182	0.0517399
	72	46000	36200	37000	4.66276	4.55871	4.5682	4.59656	0.0469719
Phage titer
		PFU/mL			log (PFU/mL)
	Time (h)	1*	2*	3*	1*	2*	3*	Mean**	Standard deviation
	Control	8300000	9500000	9700000	6.91908	6.97772	6.98677	6.96119	0.0300067
	4	163000000	110000000	160000000	8.21219	8.04139	8.20412	8.15257	0.0786809
	8	269000000	220000000	174000000	8.42975	8.34242	8.24055	8.33757	0.0773178
	12	380000000	236000000	500000000	8.57978	8.37291	8.69897	8.55056	0.134708
	24	352000000	285200000	378000000	8.54654	8.45515	8.57749	8.52639	0.0519382
	48	540000000	500000000	339000000	8.73239	8.69897	8.5302	8.65385	0.0884955
	72	341000000	214000000	600000000	8.53275	8.33041	8.77815	8.54711	0.18307
*The average of three technical repetitions of each independent experiment
**Average of three independent experiments.
