# Supplementary material for: Potential of bacteriophages as disinfectants to control of Staphylococcus aureus biofilms
Source: BMC Microbiol. 2021 Feb 20;21:57. doi: 10.1186/s12866-021-02117-1 (PMC7896381; doi:10.1186/s12866-021-02117-1)
Supplement: Supplementary file 10 — Additional file 10. Authors’ original data for Fig. 9. [file 12866_2021_2117_MOESM10_ESM.xlsx]

## Sheet: Sheet1
	Effects of detergent additives or stable conditions on SDQ
Phage titer		PFU/mL			log (PFU/mL)
		1*	2*	3*	1*	2*	3*	Mean**	Standard deviation
	Control	118000000	98000000	111000000	8.07188	7.99123	8.04532	8.03614	0.0335613
	SDS	0	0	0	0	0	0	0	0
	CTAB	900000	760000	790000	5.95424	5.88081	5.89763	5.91089	0.0314109
	Brij35	67000000	84000000	59000000	7.82607	7.92428	7.77085	7.8404	0.0634504
	CHAPS	53000000	68000000	50000000	7.72428	7.83251	7.69897	7.75192	0.0579151
	Triton X-100	63000000	76000000	85000000	7.79934	7.88081	7.92942	7.86986	0.0536664
	Tween-20	28000000	47000000	52000000	7.44716	7.6721	7.716	7.61175	0.117758
	EDTA	56000	80000	66000	4.74819	4.90309	4.81954	4.82361	0.0633037
	Tap water	38000000	68000000	56000000	7.57978	7.83251	7.74819	7.72016	0.105061
	Organic load	57000000	79000000	61000000	7.75587	7.89763	7.78533	7.81294	0.0610755
*The average of three technical repetitions of each independent experiment
**Average of three independent experiments.
