# Supplementary material for: Potential of bacteriophages as disinfectants to control of Staphylococcus aureus biofilms
Source: BMC Microbiol. 2021 Feb 20;21:57. doi: 10.1186/s12866-021-02117-1 (PMC7896381; doi:10.1186/s12866-021-02117-1)
Supplement: Supplementary file 11 — Additional file 11. Authors’ original data for Fig. 10. [file 12866_2021_2117_MOESM11_ESM.xlsx]

## Sheet: Sheet1
	SDQ was combined with detergent to remove biofilm
OD600
SM buffer
	Time (h)	1*	2*	3*	Mean**	Standard deviation
	0	0.992	1.201	1.075	1.08933	0.0859237
	4	1.095	0.975	1.085	1.05167	0.054365
	8	1.15	1.06	1.1	1.10333	0.0368179
	12	1.084	0.9845	1.09	1.05283	0.048381
	24	1.04	0.97	1.06	1.02333	0.0385861
vB_SauM_SDQ
	Time (h)	1*	2*	3*	Mean**	Standard deviation
	0	1.1	1.045	1.06	1.06833	0.023214
	4	0.915	1.01	0.963	0.962667	0.0387843
	8	0.732	0.82	0.671	0.741	0.061161
	12	0.45	0.461	0.549	0.486667	0.0443045
	24	0.1824	0.102	0.214	0.166133	0.0471484
Triton X-100
	Time (h)	1*	2*	3*	Mean**	Standard deviation
	0	0.91	1.05333	1.15	1.03778	0.0985949
	4	0.982	1.0428	1.065	1.02993	0.0350848
	8	0.948	1.01	1.053	1.00367	0.0430994
	12	0.848	0.992	0.908	0.916	0.0590593
	24	0.769	0.875	0.767333	0.803778	0.0503664
vB_SauM_SDQ+Triton X-100
	Time (h)	1*	2*	3*	Mean**	Standard deviation
	0	1.032	1.175	1.082	1.09633	0.0592528
	4	0.732	0.802	0.915	0.816333	0.0753938
	8	0.459	0.571	0.519	0.516333	0.0457627
	12	0.155	0.257333	0.132	0.181444	0.0544767
	24	0.113	0.232	0.124	0.156333	0.0536925
*The average of three technical repetitions of each independent experiment
**Average of three independent experiments.
